# Supplementary material for: Multiple F-Box Proteins Collectively Regulate Cell Development and Pathogenesis in the Human Pathogen Cryptococcus neoformans
Source: J Fungi (Basel). 2022 Nov 29;8(12):1259. doi: 10.3390/jof8121259 (PMC9781138; doi:10.3390/jof8121259)
Supplement: Supplementary file 1 [file jof-08-01259-s001.zip]

Archive with 3 entries (3 files):
- Supplementary figures.pdf
- Table S1 Strains used in this study.pdf
- Table S2 Primers used in this study.pdf
